# Supplementary material for: Exploring Different Roles of StWRKY4 and StWRKY56 in Transgenic Potato Against Salt Stress
Source: Life (Basel). 2025 Sep 1;15(9):1389. doi: 10.3390/life15091389 (PMC12471359; doi:10.3390/life15091389)
Supplement: Supplementary file 1 [file life-15-01389-s001.zip]

Archive with 1 entries (1 files):
- life-3817773-supplementary.pdf
